# Supplementary material for: Boron-Based Inverse Sandwich V2B7− Cluster: Double π/σ Aromaticity, Metal–Metal Bonding, and Chemical Analogy to Planar Hypercoordinate Molecular Wheels
Source: Molecules. 2023 Jun 12;28(12):4721. doi: 10.3390/molecules28124721 (PMC10305064; doi:10.3390/molecules28124721)
Supplement: Supplementary file 1 [file molecules-28-04721-s001.zip]

Archive with 1 entries (1 files):
- molecules-2413516-supplementary.pdf
